# Supplementary material for: Fox on the Run—Cheaper Camera Traps Fail to Detect Fast‐Moving Mesopredators: Assessing the Differences in Mesopredator Detection Efficacy Among Different Camera Trap Models
Source: Ecol Evol. 2025 Feb 14;15(2):e70958. doi: 10.1002/ece3.70958 (PMC11826086; doi:10.1002/ece3.70958)
Supplement: Supplementary file 1 — Appendix S1. The ‘use of area’ model was calculated by counting the total number of dates on which a predator was captured and dividing by the total 50 days to get a percentage use of area for each and all sites. [file ECE3-15-e70958-s001.csv]

AppendixS1 The �use of area� model was calculated by counting the total number of dates on which a predator was captured and dividing by the total 50 days to get a percentage use of area for each and all sites.
Camera Type	Site	Total photos	Maintenance	Total natural photos*8	False positives	Assumed False negetives	True Positives	Deer events	Vulpes vulpes	Martes Martes	Bird	Other spp	deer at night		*photo errors	deer at night			Deer sp individuals
High end	1	168	7	161	101	0	60	53	0	0	0	0	6		3	6			56
Mid-range	1	14	4	10	2	52	8	8	0	0	0	0	5			5			8
Budget	1	58	12	46	5	23	37	29	0	0	0	0	0			0			27
High end	2	28	16	12	8	11	4	0	0	0	0	0	0			0			0
Mid-range	2	17	3	14	9	5	5	3	0	0	0	0	0			0			3
Budget	2	46	22	24	9	0	15	6	0	0	0	2	0	unknown		0	2 unk sp		6
High end	3	187	17	170	92	0	78	44	0	0	0	0	8		1	8			44
Mid-range	3	12	1	11	9	42	2	2	0	0	0	0	2			2			2
Budget	3	154	12	142	62	19	89	25	0	0	0	0	8			8			25
High end	4	398	20	378	348	0	31	20	2	5	3	1	19	unknown		19			20
Mid-range	4	19	11	8	0	23	8	8	0	0	0	0	6			6			8
Budget	4	46	21	25	13	19	12	8	0	0	0	0	10			10			8
High end	5	431	18	413	285	0	128	103	0	20	0	0	59	15 PM events	11	59			107
Mid-range	5	12	4	8	7	127	1	0	0	0	0	0	0			0			0
Budget	5	93	13	80	50	98	30	22	0	0	0	0	6			6			28
High end	6	127	12	115	68	0	47	29	4	0	2	1	0	OTTER	1	0			30
Mid-range	6	12	8	4	2	45	2	0	0	0	0	0	0			0			0
Budget	6	36	12	24	2	25	22	4	0	0	0	2	0	OTTER		0			4
		1858	213	1645	1072	489	579	364
		Budget	Mid-range		High end										*photos errors HE included in false positives
	total	433	86		1339										14
	total natural	341	55		1249
	total false positive	141	29		902										88 total phots minus maintenance
	total true pos	205	26		348
	total assumed F N	184	294		11
	total deer	98	21		257
	total deer at night	24	13		92
	total deer events	94	21		249
	total predator events	1	0		22
